# Supplementary material for: Seaweed exposure modulates Escherichia coli plasmid conjugation rate
Source: Microbiology (Reading). 2025 Oct 14;171(10):001622. doi: 10.1099/mic.0.001622 (PMC13293327; doi:10.1099/mic.0.001622)
Supplement: Supplementary Data Sheet 1. [file mic-171-01622-s002.xlsx]

## Sheet: Guide
Supplementary Data to:
Seaweed exposure modulates E. coli plasmid conjugation rate
David Sünderhauf1†*, Macaulay Winter†1,2,3, Jasmine Ramshaw1,2,4,5, Emily M Stevenson1,2,6, Michiel Vos1,2
1= Environment and Sustainability Institute, University of Exeter, Penryn, Cornwall, TR10 9FE, United Kingdom 2= European Centre for Environment and Human Health, University of Exeter Medical School, Environment and Sustainability Institute, Penryn Campus, TR10 9FE, UK 3=Department of Biological Sciences, Clemson University, Clemson, South Carolina, USA 4= The Marine Biological Association of the…
Column	Definition	Notes
Treatment	Seaweed substrate or control group
Replicate	Techincal replicate in the well plate	D and R denote Donor- and Recipient-only controls, respectively
Count.of	The timepoint and the cell population counted using selective plating	T0 and T2 represent the 0 and 48 hour (day 2) time points, respectively.
		D, R, and TC, represent the Donor, Recipient, and Transconjugant populations, respectively
CFU.mL	Colonly forming units per millilitre of planktonic phase	5µl of solution was plated on agar and multipled by the respective dilution factor to yield column values.

## Sheet: Counts for seaweed conjugation 
Treatment	Replicate	Count.of	CFU.mL
P. palmata	1	T0D	4.66667e+07
P. palmata	1	T0R	4.16667e+07
P. palmata	1	T2D	40000000
P. palmata	1	T2R	2.66667e+07
P. palmata	1	T2TC	200000
P. palmata	2	T0D	35000000
P. palmata	2	T0R	7.16667e+07
P. palmata	2	T2D	30000000
P. palmata	2	T2R	25000000
P. palmata	2	T2TC	183333
P. palmata	3	T0D	40000000
P. palmata	3	T0R	3.66667e+07
P. palmata	3	T2D	4.83333e+07
P. palmata	3	T2R	35000000
P. palmata	3	T2TC	666667
P. palmata	4	T0D	5.16667e+07
P. palmata	4	T0R	40000000
P. palmata	4	T2D	25000000
P. palmata	4	T2R	25000000
P. palmata	4	T2TC	216667
P. palmata	5	T0D	100000000
P. palmata	5	T0R	40000000
P. palmata	5	T2D	1.08333e+07
P. palmata	5	T2R	3.16667e+07
P. palmata	5	T2TC	433333
P. palmata	6	T0D	1.23333e+08
P. palmata	6	T0R	4.33333e+07
P. palmata	6	T2D	4.33333e+07
P. palmata	6	T2R	50000000
P. palmata	6	T2TC	500000
P. palmata	D	T0D	4.66667e+07
P. palmata	D	T0R	0
P. palmata	D	T2D	4.33333e+07
P. palmata	D	T2R	0
P. palmata	D	T2TC	0
P. palmata	R	T0D	0
P. palmata	R	T0R	6.16667e+07
P. palmata	R	T2D	0
P. palmata	R	T2R	40000000
P. palmata	R	T2TC	0
F. serratus	1	T0D	5.33333e+07
F. serratus	1	T0R	95000000
F. serratus	1	T2D	166667
F. serratus	1	T2R	53333.3
F. serratus	1	T2TC	0
F. serratus	2	T0D	5.83333e+07
F. serratus	2	T0R	1.66667e+07
F. serratus	2	T2D	76666.7
F. serratus	2	T2R	21666.7
F. serratus	2	T2TC	0
F. serratus	3	T0D	20000000
F. serratus	3	T0R	5.16667e+07
F. serratus	3	T2D	56666.7
F. serratus	3	T2R	11666.7
F. serratus	3	T2TC	0
F. serratus	4	T0D	5.66667e+07
F. serratus	4	T0R	40000000
F. serratus	4	T2D	300000
F. serratus	4	T2R	8333.33
F. serratus	4	T2TC	0
F. serratus	5	T0D	4.16667e+07
F. serratus	5	T0R	45000000
F. serratus	5	T2D	103333
F. serratus	5	T2R	10000
F. serratus	5	T2TC	0
F. serratus	6	T0D	95000000
F. serratus	6	T0R	5.16667e+07
F. serratus	6	T2D	40000000
F. serratus	6	T2R	11666.7
F. serratus	6	T2TC	0
F. serratus	D	T0D	4.83333e+07
F. serratus	D	T0R	0
F. serratus	D	T2D	11666.7
F. serratus	D	T2R	0
F. serratus	D	T2TC	0
F. serratus	R	T0D	0
F. serratus	R	T0R	7.83333e+07
F. serratus	R	T2D	0
F. serratus	R	T2R	11666.7
F. serratus	R	T2TC	0
U. lactuca	1	T0D	65000000
U. lactuca	1	T0R	50000000
U. lactuca	1	T2D	1.21667e+07
U. lactuca	1	T2R	4.16667e+07
U. lactuca	1	T2TC	2500
U. lactuca	2	T0D	40000000
U. lactuca	2	T0R	3.16667e+07
U. lactuca	2	T2D	6.66667e+06
U. lactuca	2	T2R	30000000
U. lactuca	2	T2TC	1500
U. lactuca	3	T0D	40000000
U. lactuca	3	T0R	15000000
U. lactuca	3	T2D	7.16667e+06
U. lactuca	3	T2R	5.83333e+06
U. lactuca	3	T2TC	500
U. lactuca	4	T0D	4.66667e+07
U. lactuca	4	T0R	3.33333e+07
U. lactuca	4	T2D	1.26667e+07
U. lactuca	4	T2R	2.66667e+07
U. lactuca	4	T2TC	2000
U. lactuca	5	T0D	4.33333e+07
U. lactuca	5	T0R	55000000
U. lactuca	5	T2D	9.83333e+06
U. lactuca	5	T2R	25000000
U. lactuca	5	T2TC	2000
U. lactuca	6	T0D	6.66667e+07
U. lactuca	6	T0R	1.08333e+08
U. lactuca	6	T2D	3.66667e+07
U. lactuca	6	T2R	3.66667e+07
U. lactuca	6	T2TC	5166.67
U. lactuca	D	T0D	4.66667e+07
U. lactuca	D	T0R	0
U. lactuca	D	T2D	3.16667e+07
U. lactuca	D	T2R	0
U. lactuca	D	T2TC	0
U. lactuca	R	T0D	0
U. lactuca	R	T0R	95000000
U. lactuca	R	T2D	0
U. lactuca	R	T2R	20000000
U. lactuca	R	T2TC	0
Plastic	1	T0D	6.66667e+07
Plastic	1	T0R	25000000
Plastic	1	T2D	5.83333e+06
Plastic	1	T2R	2.33333e+07
Plastic	1	T2TC	666.667
Plastic	2	T0D	6.16667e+07
Plastic	2	T0R	35000000
Plastic	2	T2D	2.33333e+06
Plastic	2	T2R	4.66667e+06
Plastic	2	T2TC	0
Plastic	3	T0D	4.16667e+07
Plastic	3	T0R	35000000
Plastic	3	T2D	5000000
Plastic	3	T2R	6.33333e+06
Plastic	3	T2TC	1500
Plastic	4	T0D	1.83333e+07
Plastic	4	T0R	20000000
Plastic	4	T2D	8.33333e+06
Plastic	4	T2R	2.16667e+07
Plastic	4	T2TC	833.333
Plastic	5	T0D	40000000
Plastic	5	T0R	3.83333e+07
Plastic	5	T2D	4.33333e+06
Plastic	5	T2R	6.16667e+06
Plastic	5	T2TC	0
Plastic	6	T0D	50000000
Plastic	6	T0R	25000000
Plastic	6	T2D	5.33333e+06
Plastic	6	T2R	10000000
Plastic	6	T2TC	333.333
Plastic	D	T0D	8.33333e+07
Plastic	D	T0R	0
Plastic	D	T2D	8500000
Plastic	D	T2R	0
Plastic	D	T2TC	0
Plastic	R	T0D	0
Plastic	R	T0R	7.16667e+07
Plastic	R	T2D	0
Plastic	R	T2R	1.66667e+07
Plastic	R	T2TC	0
Plastic + LB	1	T0D	25000000
Plastic + LB	1	T0R	3.66667e+07
Plastic + LB	1	T2D	65000000
Plastic + LB	1	T2R	1.83333e+08
Plastic + LB	1	T2TC	3.66667e+06
Plastic + LB	2	T0D	2.16667e+07
Plastic + LB	2	T0R	40000000
Plastic + LB	2	T2D	9.33333e+07
Plastic + LB	2	T2R	4.16667e+08
Plastic + LB	2	T2TC	2.83333e+06
Plastic + LB	3	T0D	35000000
Plastic + LB	3	T0R	2.33333e+07
Plastic + LB	3	T2D	1.03333e+08
Plastic + LB	3	T2R	200000000
Plastic + LB	3	T2TC	2.16667e+06
